# Supplementary material for: Cortisol Awakening Reaction and Anxiety in Depressed Coronary Artery Disease Patients
Source: J Clin Med. 2022 Jan 13;11(2):374. doi: 10.3390/jcm11020374 (PMC8779785; doi:10.3390/jcm11020374)
Supplement: Supplementary file 1 [file jcm-11-00374-s001.zip]

Archive with 1 entries (1 files):
- jcm-1507226-supplementary.pdf
